# Supplementary material for: Selenium Nanoparticles Synergistically Stabilized by Starch Microgel and EGCG: Synthesis, Characterization, and Bioactivity
Source: Foods. 2022 Dec 20;12(1):13. doi: 10.3390/foods12010013 (PMC9818717; doi:10.3390/foods12010013)
Supplement: Supplementary file 1 [file foods-12-00013-s001.zip]

Archive with 1 entries (1 files):
- foods-2023760-supplementary.pdf
